# Supplementary material for: Response surface methodology for the mixed fungal fermentation of Codonopsis pilosula straw using Trichoderma reesei and Coprinus comatus
Source: PeerJ. 2023 Aug 14;11:e15757. doi: 10.7717/peerj.15757 (PMC10434135; doi:10.7717/peerj.15757)
Supplement: Supplemental Information 16 [file peerj-11-15757-s016.xlsx]

## Sheet: Sheet1
Effects of difEffects of different fermentation time on degradation of cellulose and lignin in Codonopsis pilosula straw
Fermentation time	acid detergent fiber	neutral detergent fiber	cellulose	lignin	Cellulose degradation rate	Lignin degradation rate
1（5d）	49.23	68.67	37.41	10.98	0.104095	0.0416061	41.7567	11.4567
	49.35	68.72	37.59	10.95	0.0997845	0.0442246	41.7567	11.4567
	49.28	68.81	37.59	10.86	0.0997845	0.0520803	41.7567	11.4567
2（10d）	48.43	68.24	36.75	10.73	0.119901	0.0634274	41.7567	11.4567
	48.25	68.18	36.61	10.76	0.123254	0.0608088	41.7567	11.4567
	48.14	68.32	36.47	10.68	0.126607	0.0677917	41.7567	11.4567
3（15d）	47.79	68.12	35.94	10.35	0.139299	0.0965959	41.7567	11.4567
	47.93	68.07	36.13	10.43	0.134749	0.089613	41.7567	11.4567
	47.82	68.14	36.15	10.37	0.13427	0.0948502	41.7567	11.4567
4（20d）	47.9	68.1	36.11	10.35	0.135228	0.0965959	41.7567	11.4567
	47.96	68.13	36.14	10.31	0.134509	0.100087	41.7567	11.4567
	47.95	68.15	36.08	10.43	0.135946	0.089613	41.7567	11.4567
CK	54.49	73.64	41.88	11.77
	53.79	74.11	41.42	11.45
	54.25	73.85	41.97	11.15
